# Supplementary material for: Harnessing CRISPR/Cas9 for Enhanced Disease Resistance in Hot Peppers: A Comparative Study on CaMLO2-Gene-Editing Efficiency across Six Cultivars
Source: Int J Mol Sci. 2023 Nov 26;24(23):16775. doi: 10.3390/ijms242316775 (PMC10706117; doi:10.3390/ijms242316775)
Supplement: Supplementary file 1 [file ijms-24-16775-s001.zip]

Archive with 1 entries (1 files):
- ijms-2703543-supplementary.pdf
